# Supplementary material for: Genome-Wide Association Study Reveals Novel QTNs and Candidate Genes Implicated in Resistance to Northern Corn Leaf Blight in Maize (Zea mays L.)
Source: Int J Mol Sci. 2025 Nov 2;26(21):10677. doi: 10.3390/ijms262110677 (PMC12608213; doi:10.3390/ijms262110677)
Supplement: Supplementary file 1 [file ijms-26-10677-s001.zip]

Archive with 1 entries (1 files):
- ijms-3902821-supplementary.pdf
